# Supplementary material for: The Effects of Rilmenidine and Perindopril on Arousal Blood Pressure during 24 Hour Recordings in SHR
Source: PLoS One. 2016 Dec 21;11(12):e0168425. doi: 10.1371/journal.pone.0168425 (PMC5176293; doi:10.1371/journal.pone.0168425)
Supplement: S1 File — (XLSX) [file pone.0168425.s001.xlsx]

## Sheet: Raw Data
Rat No	Treatment	Operation Date	Date of Recording	Week of recording	Treatment BW (start of week)	Fluid Intake (ml/day)	Rec_ Start	Rec_Duration	N_original	N_Del	N_Fitted	SD_Filter	MM_Filter	Function	Var_Name	N_Corr	Smoothing	Sp_L_Mean_Total	Sp_L_SD_Total	Sp_L_Max_Total	Sp_L_Min_Total	Sp_L_Mean_Sleep	Sp_L_SD_Sleep	Sp_L_Max_Sleep	Sp_L_Min_Sleep	Sp_L_Mean_Awake	Sp_L_SD_Awake	Sp_L_Max_Awake	Sp_L_Min_Awake	Sqr_Mean_Awake	Sqr_SD_Awake	Sqr_Mean_Sleep	Sqr_SD_Sleep	Sqr_Range	Sqr_Time Aw->Sl	Sqr_Time Sl->Aw	Sqr_Awake_Time	Sqr_Sleep_Time	MESOR	Amplitude	Acrophase	Fit_Sigm %	Fit_Sqr %	Fit_Cos %	Prob_Sigm	Prob_Sqr	Prob_cos	Awake_Pl	Sleep_Pl
SHR 1	VEH	2000-03-15	2000-05-12	Control 1	329	27.4	17.98	0.54	24	1	23	5	1	0	MAP	0	No	129.1	6.38	138.1	117.4	134	3.86	138.1	123.6	123.8	3.58	130.5	117.4	134.97	2.02	123.75	3.26	11.21	6	19	11	13	128.82	6.83	1.05	69.88	80.69	57	0.00053	5.4e-07	0.00022	136.46	123.75
SHR 1	VEH	2000-03-15	2000-05-26	Control 2	328	35.3	13.51	73.99	24	0	24	5	1	0	MAP	0	No	126.6	6.28	138.3	112.5	129.7	3.06	134.3	124.4	123.6	7.27	138.3	112.5	129.63	4.13	119.41	3.78	10.21	12	19	17	7	126.66	5.59	3.61	54.76	57.02	41.15	0.009	0.00062	0.0038	130	117.65
SHR 1	VEH	2000-03-15	2000-06-09	Treatment 2	345	28.1	13.53	22.97	24	0	24	5	1	0	MAP	0	No	138.5	9.73	153.5	121.6	143.8	7.97	153.5	130.1	133.1	8.48	145.8	121.6	145.49	5.84	130.2	5.58	15.29	13.02	23.87	13.15	10.85	138.52	11.63	4.41	74.55	63.92	74.39	8.6e-05	0.00011	6.1e-07	156.07	119.06
SHR 1	VEH	2000-03-15	2000-06-09	Treatment 2	345	28.1	13.53	24.98	24	0	24	5	1	0	MAP	0	No	143.2	7.04	155.1	131.7	148.3	4.5	155.1	141.6	138.2	5.29	149.8	131.7	147.1	4.78	135.52	2.7	11.59	11	19.07	15.93	8.07	143.26	8.57	3.19	76.13	62.79	76.55	4.3e-05	0.00015	2.4e-07	156.62	129.95
SHR 1	VEH	2000-03-15	2000-06-09	Treatment 2	345	28.1	13.53	24.96	24	0	24	5	1	0	MAP	0	No	141.2	7.61	153.5	126.7	146.4	5.34	153.5	138.2	136.1	5.97	145.8	126.7	150.22	2.25	137.55	5.43	12.67	7.01	23.81	7.2	16.8	141.28	8.76	3.65	68.96	59.77	68.59	0.0004	0.00033	5.2e-06	154.9	129.63
SHR 1	VEH	2000-03-15	2000-06-23	Recovery 1	351	25.6	16.5	74	24	0	24	5	1	0	MAP	0	No	124.6	4.99	132.6	114.7	128.1	3.19	132.6	121.9	121.1	3.93	129.5	114.7	128.65	2.52	121.19	3.62	7.46	6	19	11	13	124.61	4.59	23.94	50.25	57.97	44.2	0.019	0.0005	0.0022	129.07	119.65
SHR 1	VEH	2000-03-15	2000-06-30	Recovery 2	358	22.8	12.5	74	24	0	24	5	1	0	MAP	0	No	129.9	5.55	137.8	121.4	134.2	3.82	137.8	124	125.5	2.84	130.4	121.4	135.18	2.04	125.38	2.64	9.8	6	19	11	13	129.88	5.37	0.61	65.01	80.72	48.8	0.0011	2.4e-07	0.00089	135.58	125.33
SHR 1	RIL	2000-03-15	2000-06-23	Control 1	351	25.6	16.5	74	24	0	24	5	1	0	MAP	0	No	124.6	4.99	132.6	114.7	128.1	3.19	132.6	121.9	121.1	3.93	129.5	114.7	128.65	2.52	121.19	3.62	7.46	6	19	11	13	124.61	4.59	23.94	50.25	57.97	44.2	0.019	0.0005	0.0022	129.07	119.65
SHR 1	RIL	2000-03-15	2000-06-30	Control 2	358	22.8	12.5	74	24	0	24	5	1	0	MAP	0	No	129.9	5.55	137.8	121.4	134.2	3.82	137.8	124	125.5	2.84	130.4	121.4	135.18	2.04	125.38	2.64	9.8	6	19	11	13	129.88	5.37	0.61	65.01	80.72	48.8	0.0011	2.4e-07	0.00089	135.58	125.33
SHR 1	RIL	2000-03-15	2000-07-07	Treatment 1	358	19	17.5	72	24	0	24	5	1	0	MAP	0	No	112.6	3.3	120.8	106.8	111.8	3.43	119.1	106.8	113.3	3.11	120.8	109.7	116.44	2.63	111.79	2.74	4.65	16	12	4	20	112.56	1.71	13.42	19.41	28.81	13.99	0.52	0.073	0.21	115.3	110.81
SHR 1	RIL	2000-03-15	2000-07-14	Treatment 2	348	20.1	12.5	99	24	0	24	5	1	0	MAP	0	No	123.1	3.57	133.2	116.7	123.4	4.43	133.2	116.7	122.7	2.61	128.2	119.1	129.04	3.14	122.24	2.61	6.79	20	17	3	21	123.09	0.75	21.5	6.38	41.22	2.31	0.94	0.012	0.78	124.42	121.72
SHR 1	RIL	2000-03-15	2000-07-20	Recovery 2	373	29.1	15.5	25	24	0	24	5	1	0	MAP	0	No	130.6	5.21	144.7	119.7	133.9	5.03	144.7	125.1	127.4	2.85	131	119.7	134.7	4.21	127.2	2.69	7.49	6	19	11	13	130.64	4.16	1.45	39.53	53.66	33.34	0.082	0.0013	0.014	135.03	126.38
SHR 1	PER	2000-03-15	2000-07-04	Control 1	372	29.3	16.5	25	24	0	24	5	1	0	MAP	0	No	128.3	6.89	141.4	117.2	133.1	5.28	141.4	123.6	123.5	4.65	132.9	117.2	133.92	4.37	123.52	4.28	10.4	6	19	11	13	128.29	7.12	2.06	61.41	59.02	55.75	0.0025	0.00039	0.00019	134.4	117.9
SHR 1	PER	2000-03-15	2000-08-11	Control 2	365	26.6	14.5	26	24	0	24	5	1	0	MAP	0	No	130.2	7.01	141.3	118.9	135.8	4.72	141.3	126.8	124.6	3.47	129.5	118.9	135.78	4.51	124.58	3.32	11.2	7	19	12	12	130.18	6.67	1.53	53.78	66.65	47.3	0.011	5.3e-05	0.0012	136.23	124.59
SHR 1	PER	2000-03-15	2000-08-18	Treatment 1	361	29.4	17.5	25	24	0	24	5	1	0	MAP	0	No	98.8	8	113.9	88.3	105.6	5	113.9	98.3	92	2.85	98.3	88.3	105.61	4.78	92.03	2.72	13.58	7	19	12	12	98.82	8.67	1.58	68.42	75.27	61.38	0.00047	2.8e-06	4.6e-05	105.6	89.43
SHR 1	PER	2000-03-15	2000-08-18	Treatment 1	361	29.4	17.5	25	24	0	24	5	1	0	MAP	0	No	98.8	8	113.8	88.3	105.6	4.99	113.8	98.3	92	2.85	98.4	88.3	105.61	4.78	92.02	2.73	13.59	7	19	12	12	98.82	8.68	1.59	68.36	75.27	61.39	0.00047	2.8e-06	4.6e-05	105.6	89.44
SHR 1	PER	2000-03-15	2000-08-31	Recovery 1	371	28.7	11.5	25	24	0	24	5	1	0	MAP	0	No	110.5	6.27	123.7	102.8	115.1	5.6	123.7	106.9	105.9	2.12	109.6	102.8	115.81	4.97	105.94	1.97	9.87	6	19	11	13	110.46	6.87	0.3	64.34	64.31	62.76	0.0013	0.0001	3.1e-05	117.02	104.99
SHR 1	PER	2000-03-15	2000-09-07	Recovery 2		62.3	0	0	0	0	0	5	1	0	MAP	0	No			0	0			0	0			0	0						-12	0	12	12	0	0	0							0	0
SHR 3	VEH	2000-03-15	2000-05-12	Control 1	306	26.9	17.98	0.51	24	1	23	5	1	0	MAP	0	No	121	4.16	132.6	113.2	122	5.24	132.6	113.2	119.9	2.34	123.4	115.8	130.18	2.37	120.1	2.96	10.08	6	28.01	1.99	22.01	120.9	2.12	4.37	20.31	48.65	13.08	0.52	0.0047	0.25	124.07	118.4
SHR 3	VEH	2000-03-15	2000-06-09	Treatment 2	322	26.5	13.54	25.63	24	0	24	5	1	0	MAP	0	No	141.1	5.07	148.7	132.4	140.9	5.02	148.7	135	141.3	5.34	148.3	132.4	144.74	3.43	137.5	3.37	7.24	13	24.88	12.12	11.88	141.14	4.77	7.56	-244.84	53.13	46.36	0.019	0.0014	0.0014	136.44	127.9
SHR 3	VEH	2000-03-15	2000-06-09	Treatment 2	322	26.5	13.54	9.95	24	0	24	5	1	0	MAP	0	No	140.4	5.85	154.2	131.7	140.7	4.54	148.3	135	140	7.13	154.2	131.7	143.65	5.84	137.07	3.14	6.59	13.01	24.88	12.12	11.88	140.38	3.52	7.68	28.62	33.01	19.05	0.34	0.042	0.11	143.1	136.56
SHR 3	VEH	2000-03-15	2000-06-09	Treatment 2	322	26.5	13.54	22.95	24	2	22	5	1	0	MAP	0	No	138.5	6.59	148.6	124.5	139.4	6.12	148.3	130.8	137.5	7.31	148.6	124.5	143.41	4.03	133.62	4.32	9.8	12.52	23.82	12.71	11.29	138.82	6.27	6.5	53.02	57.9	47.71	0.088	0.0012	0.0021	143.18	134.57
SHR 3	VEH	2000-03-15	2000-06-23	Recovery 1	335	27.4	16.5	74	24	0	24	5	1	0	MAP	0	No	123	4.43	130.6	112.9	124.7	3.08	129.7	119.4	121.3	5.04	130.6	112.9	126.03	2.12	121.5	4.37	4.53	6	22	8	16	123.01	2.62	2.93	18.51	24.24	18.17	0.55	0.13	0.12	128.36	119.43
SHR 3	VEH	2000-03-15	2000-06-30	Recovery 2	338	21.8	12.5	74	24	0	24	5	1	0	MAP	0	No	125.6	4.04	133.9	118.8	127.5	4.4	133.9	121.7	123.6	2.61	128.5	118.8	130.42	2.31	123.54	2.46	6.88	2	19	7	17	125.55	3.22	22.48	51.74	62.62	33.3	0.015	0.00016	0.014	132.42	123.08
SHR 3	RIL	2000-03-15	2000-06-23	Control 1	335	27.4	16.5	74	24	0	24	5	1	0	MAP	0	No	123	4.43	130.6	112.9	124.7	3.08	129.7	119.4	121.3	5.04	130.6	112.9	126.03	2.12	121.5	4.37	4.53	6	22	8	16	123.01	2.62	2.93	18.51	24.24	18.17	0.55	0.13	0.12	128.36	119.43
SHR 3	RIL	2000-03-15	2000-06-30	Control 2	338	21.8	12.5	74	24	0	24	5	1	0	MAP	0	No	125.6	4.04	133.9	118.8	127.5	4.4	133.9	121.7	123.6	2.61	128.5	118.8	130.42	2.31	123.54	2.46	6.88	2	19	7	17	125.55	3.22	22.48	51.74	62.62	33.3	0.015	0.00016	0.014	132.42	123.08
SHR 3	RIL	2000-03-15	2000-07-07	Treatment 1	326	16.7	17.5	72	24	0	24	5	1	0	MAP	0	No	106	3.5	114.3	99.7	106.4	4.58	114.3	99.7	105.7	2.08	108.7	102.1	112.05	2.1	105.17	2.62	6.87	7	28	3	21	106.03	2.12	5.93	29.97	44.01	19.18	0.23	0.0078	0.11	109.13	103.24
SHR 3	RIL	2000-03-15	2000-07-14	Treatment 2	324	16.7	12.5	99	24	0	24	5	1	0	MAP	0	No	123	5.39	132.7	113.4	119.5	3.78	127.1	113.4	126.4	4.56	132.7	119.1	129.3	2.62	120.35	3.62	8.95	12	29	7	17	122.96	5.34	10.11	60.67	59.48	51.2	0.0029	0.00035	0.00053	134.67	118.24
SHR 3	RIL	2000-03-15	2000-07-20	Recovery 2	340	26.1	15.5	25	24	0	24	5	1	0	MAP	0	No	131.6	7.16	145.1	117.7	127.5	5.98	133.5	117.7	135.7	5.92	145.1	125.3	138.51	3.08	127.45	5.2	11.05	17	32	9	15	131.6	6.53	11.74	56.84	58.37	43.51	0.0061	0.00046	0.0025	142.99	126.95
SHR 3	PER	2000-03-15	2000-07-04	Control 1	352	30.9	16.5	25	24	0	24	5	1	0	MAP	0	No	121.6	6.57	133.2	106	122.8	7.36	131.6	106	120.3	5.69	133.2	109.3	123.66	5.08	115.27	5.94	8.39	16	22	18	6	121.56	3.16	6.85	22.86	31.9	12.09	0.41	0.049	0.26	123.67	114.94
SHR 3	PER	2000-03-15	2000-08-11	Control 2	345	35.6	14.5	26	24	0	24	5	1	0	MAP	0	No	124.4	6.06	133.8	112.4	128.6	4.46	133.8	120.7	120.2	4.29	127.1	112.4	128.28	4.06	119.04	3.4	9.24	7	17	14	10	124.43	5.53	0.23	46.69	58.96	43.49	0.032	0.0004	0.0025	128.74	118.88
SHR 3	PER	2000-03-15	2000-08-31	Recovery 1	355	27.1	11.5	25	24	0	24	5	1	0	MAP	0	No	103.4	3.93	110.8	96.8	105.1	3.78	110.8	97.9	101.7	3.44	109.5	96.8	106.87	3.22	101.98	3.1	4.89	5	22	7	17	103.41	2.75	1.7	27.05	33.41	25.68	0.29	0.04	0.044	109.25	99.73
SHR 3	PER	2000-03-15	2000-09-07	Recovery 2		62	11.5	29	24	0	24	5	1	0	MAP	0	No	91.9	4.88	101.8	79.6	91.5	6.01	101.8	79.6	92.4	3.63	97.5	86.7	93.7	3.47	87.67	4.81	6.03	1	8	17	7	91.94	2.95	18.03	26.92	32.95	19.03	0.3	0.042	0.11	94.98	87.35
SHR 4	VEH	2000-03-15	2000-05-12	Control 1	330	31	17.98	0.52	24	1	23	5	1	0	MAP	0	No	124.2	3.55	130.4	117.4	126.9	1.87	130.4	123.8	121.3	2.53	126.2	117.4	127.13	1.61	121.54	2.41	5.59	6	19	10.99	13.01	124.07	3.47	1.12	57.67	64.67	47.85	0.0075	0.00015	0.0015	127.99	121.03
SHR 4	VEH	2000-03-15	2000-06-09	Treatment 2	333	30.5	13.52	10.48	24	0	24	5	1	0	MAP	0	No	141.7	3.87	148.9	134	142.9	3.99	148.9	136.7	140.6	3.5	146.5	134	148.25	0.54	140.81	3.07	7.44	5	25.99	3	21	141.75	2.71	4.45	26.36	42.18	25.38	0.34	0.011	0.046	147.94	138.45
SHR 4	VEH	2000-03-15	2000-06-09	Treatment 2	333	30.5	13.52	24.98	24	0	24	5	1	0	MAP	0	No	142.4	3.95	149.1	133.8	144.3	3.57	149.1	136.7	140.4	3.4	145.2	133.8	145.24	1.94	139	2.66	6.24	10.99	22	12.99	11.01	142.39	4.55	4.29	69.3	64.72	68.51	0.00037	9.1e-05	5.4e-06	148.86	137.63
SHR 4	VEH	2000-03-15	2000-06-09	Treatment 2	333	30.5	13.52	22.95	24	0	24	5	1	0	MAP	0	No	140.1	5.33	148.9	128.1	141.5	4.95	148.9	131.5	138.7	5.53	146.5	128.1	143	3.38	135.26	4.02	7.74	12.99	22.01	14.98	9.02	140.12	4.49	5.25	41.37	51.55	36.89	0.1	0.002	0.008	143.69	136.22
SHR 4	VEH	2000-03-15	2000-06-23	Recovery 1	339	29.3	16.5	74	24	0	24	5	1	0	MAP	0	No	125.8	4.19	132.5	118.5	127.4	3.72	132.3	118.5	124.3	4.23	132.5	118.8	128.15	2.46	123.88	4.19	4.27	6	19	11	13	125.84	2.43	0.96	19.06	27	17.57	0.53	0.092	0.13	132.52	123.86
SHR 4	VEH	2000-03-15	2000-06-30	Recovery 2	353	26	12.5	74	24	0	24	5	1	0	MAP	0	No	129.3	3.93	134.7	120.8	131.6	3.04	134.7	123.7	126.9	3.37	131.6	120.8	132.29	1.74	126.68	3.22	5.61	6	19	11	13	129.25	3.07	2.5	41.21	52.78	31.85	0.067	0.0015	0.018	133.16	125.37
SHR 4	RIL	2000-03-15	2000-06-23	Control 1	339	29.3	16.5	74	24	0	24	5	1	0	MAP	0	No	125.8	4.19	132.5	118.5	127.4	3.72	132.3	118.5	124.3	4.23	132.5	118.8	128.15	2.46	123.88	4.19	4.27	6	19	11	13	125.84	2.43	0.96	19.06	27	17.57	0.53	0.092	0.13	132.52	123.86
SHR 4	RIL	2000-03-15	2000-06-30	Control 2	353	26	12.5	74	24	0	24	5	1	0	MAP	0	No	129.3	3.93	134.7	120.8	131.6	3.04	134.7	123.7	126.9	3.37	131.6	120.8	132.29	1.74	126.68	3.22	5.61	6	19	11	13	129.25	3.07	2.5	41.21	52.78	31.85	0.067	0.0015	0.018	133.16	125.37
SHR 4	RIL	2000-03-15	2000-07-07	Treatment 1	344	24.7	17.5	72	24	0	24	5	1	0	MAP	0	No	110.8	3.45	117.3	104.9	109.1	2.71	115.5	104.9	112.5	3.35	117.3	106.6	113.22	2.76	108.32	1.79	4.9	20	32	12	12	110.77	3.12	13.33	53.27	52.55	42.74	0.012	0.0016	0.0029	118.74	108.22
SHR 4	RIL	2000-03-15	2000-07-14	Treatment 2	335	18.7	12.5	99	24	0	24	5	1	0	MAP	0	No	125.7	4.94	136.5	117.5	122.8	3.68	131.3	117.5	128.7	4.24	136.5	120.2	130.68	2.43	122.22	2.47	8.46	20	34	10	14	125.75	5.34	13.91	65.48	74.32	60.82	0.00098	4e-06	5.3e-05	130.53	121.15
SHR 4	RIL	2000-03-15	2000-07-14	Treatment 2	335	18.7	12.5	30	24	0	24	5	1	0	MAP	0	No	120.7	7.33	134.5	107	115	4.26	120.4	107	126.3	4.97	134.5	116.4	127.83	3.46	115.52	4.06	12.31	19	33	10	14	120.65	8.17	13.06	73.05	71.63	64.87	0.00012	1.1e-05	1.7e-05	130.14	113.05
SHR 4	RIL	2000-03-15	2000-07-14	Treatment 2	335	18.7	65.5	46	24	0	24	5	1	0	MAP	0	No	130.3	4.01	139.9	123.9	129.8	3.97	139.9	125.3	130.8	4.15	137.1	123.9	133.06	3.49	127.94	2.48	5.11	21	34	11	13	130.29	2.76	16.04	32.62	42.19	24.71	0.18	0.011	0.051	132.94	127.81
SHR 4	RIL	2000-03-15	2000-07-21	Recovery 1	349	26.8	11.5	71	24	0	24	5	1	0	MAP	0	No	118.6	3.16	124.1	110.6	120.3	2.7	124.1	113.5	116.9	2.64	121.5	110.6	121.36	1.54	116.95	2.56	4.41	4	19	9	15	118.6	2.72	0.25	41.18	47.68	38.81	0.067	0.0041	0.0058	121.83	116.04
SHR 4	RIL	2000-03-15	2000-07-20	Recovery 2	359	29.3	15.5	25	24	1	23	5	1	0	MAP	0	No	133.2	3.31	137.8	123.3	134.4	2.15	137.8	130.3	131.8	3.88	137.8	123.3	133.89	2.25	125.64	2.35	8.25	17	19	22	2	133.24	2.1	4.64	32.58	51.49	20.88	0.2	0.0028	0.096	134.57	129.27
SHR 4	PER	2000-03-15	2000-07-04	Control 1	355	28.7	16.5	25	24	0	24	5	1	0	MAP	0	No	131.8	4.71	138.7	123.8	134.3	4	138.7	124.9	129.4	4.19	134.9	123.8	133.6	3.42	125.15	1.11	8.45	14	19	19	5	131.84	3.66	2.77	42.14	55.38	31.52	0.06	0.00089	0.019	135.79	126.06
SHR 4	PER	2000-03-15	2000-08-31	Recovery 1	360	27	11.5	25	24	0	24	5	1	0	MAP	0	No	112.3	5.31	120.5	101.4	115.5	3.88	120.5	108.3	109	4.56	116.5	101.4	116.9	2.79	109.51	4.25	7.4	6	21	9	15	112.28	4.61	0.7	46.2	47.41	39.3	0.035	0.0043	0.0053	117.87	108.87
SHR 7	VEH	2000-03-15	2000-05-12	Control 1	301	26.4	13.99	71.51	24	0	24	5	1	0	MAP	0	No	112.5	6.49	126.4	100.9	117.2	4.33	126.4	110.5	107.7	4.44	117.1	100.9	117.23	4.15	107.7	4.25	9.53	6.99	19.01	11.98	12.02	112.47	5.59	2	44.34	56.25	38.66	0.045	0.00074	0.0059	117.79	104.79
SHR 7	VEH	2000-03-16	2000-06-09	Treatment 2	309	27.6	13.52	46.98	24	0	24	5	1	0	MAP	0	No	124.5	5.5	133.8	114.7	128.9	3	133.8	123.6	120	3.3	124.5	114.7	128.92	2.87	120	3.16	8.92	6.99	19.01	11.98	12.02	124.47	5.98	2.49	61.44	68.57	61.36	0.0025	2.9e-05	4.6e-05	132.92	113.75
SHR 7	VEH	2000-03-16	2000-06-09	Treatment 2	309	27.6	13.52	121.61	24	0	24	5	1	0	MAP	0	No	130.1	4.53	137.5	122.2	133.2	2.76	137.5	127.7	126.9	3.66	132.7	122.2	134.19	1.99	127.57	3.56	6.62	6.99	22	8.99	15.01	130.06	4.27	2.97	50.43	52.18	46.1	0.018	0.0017	0.0015	134.21	120.36
SHR 7	VEH	2000-03-16	2000-06-07	Recovery 1	331	22.9	17.5	72	24	0	24	5	1	0	MAP	0	No	107.8	4.36	113.8	97	111	2.3	113.8	107	104.7	3.55	109.6	97	111.37	1.93	104.86	3.33	6.51	6	19	11	13	107.84	3.68	0.36	45.34	57.73	37.03	0.039	0.00053	0.0078	112.4	105.09
SHR 7	VEH	2000-03-16	2000-06-14	Recovery 2	332	26.9	13.5	98	24	0	24	5	1	0	MAP	0	No	85.6	3.78	91.7	77.3	87.8	3.02	91.7	81.4	83.4	3.23	87.7	77.3	88.37	2.25	83.29	3.03	5.08	6	19	11	13	85.62	2.56	23.28	34.56	46.79	23.86	0.14	0.0048	0.057	89.47	83.64
SHR 7	RIL	2000-03-16	2000-06-09	Control 2	309	27.6	13.52	46.98	24	0	24	5	1	0	MAP	0	No	124.5	5.5	133.8	114.7	128.9	3	133.8	123.6	120	3.3	124.5	114.7	128.92	2.87	120	3.16	8.92	6.99	19.01	11.98	12.02	124.47	5.98	2.49	61.44	68.57	61.36	0.0025	2.9e-05	4.6e-05	132.92	113.75
SHR 7	RIL	2000-03-16	2000-06-09	Control 2	309	27.6	13.52	121.61	24	0	24	5	1	0	MAP	0	No	130.1	4.53	137.5	122.2	133.2	2.76	137.5	127.7	126.9	3.66	132.7	122.2	134.19	1.99	127.57	3.56	6.62	6.99	22	8.99	15.01	130.06	4.27	2.97	50.43	52.18	46.1	0.018	0.0017	0.0015	134.21	120.36
SHR 7	RIL	2000-03-16	2000-06-23	Treatment 1	318	19	16.5	74	24	0	24	5	1	0	MAP	0	No	114	3.82	121.9	106	114.1	3.14	119	110.3	114	4.55	121.9	106	114.81	3.22	108.44	1.95	6.37	6	9	21	3	114.01	2.23	17.74	24.71	31.7	17.82	0.36	0.05	0.13	115.91	110.36
SHR 7	RIL	2000-03-16	2000-06-30	Treatment 2	326	13.2	12.5	74	24	0	24	5	1	0	MAP	0	No	111.1	4.29	119.7	103.9	108.5	3.07	115.7	103.9	113.6	3.87	119.7	106.8	115.69	2.3	108.28	2.1	7.41	20	35	9	15	111.06	4.18	14.98	74.69	73.1	49.54	7.1e-05	6.4e-06	0.00076	117.88	106.23
SHR 7	RIL	2000-03-16	2000-07-07	Recovery 1	331	22.9	17.5	72	24	0	24	5	1	0	MAP	0	No	107.8	4.36	113.8	97	111	2.3	113.8	107	104.7	3.55	109.6	97	111.37	1.93	104.86	3.33	6.51	6	19	11	13	107.84	3.68	0.36	45.34	57.73	37.03	0.039	0.00053	0.0078	112.4	105.09
SHR 7	RIL	2000-03-16	2000-07-14	Recovery 2	332	26.9	13.5	98	24	0	24	5	1	0	MAP	0	No	85.6	3.78	91.7	77.3	87.8	3.02	91.7	81.4	83.4	3.23	87.7	77.3	88.37	2.25	83.29	3.03	5.08	6	19	11	13	85.62	2.56	23.28	34.56	46.79	23.86	0.14	0.0048	0.057	89.47	83.64
SHR 8	VEH	2000-03-16	2000-05-12	Control 1	355	30.6	13.99	71.5	24	0	24	5	1	0	MAP	0	No	125.3	5.14	133.5	116.1	129.5	3.05	133.5	124.2	121.1	2.72	126.5	116.1	129.62	2.72	120.92	2.33	8.7	5.99	18.01	11.98	12.02	125.26	5.64	23.56	71.94	74.75	62.64	0.00017	3.4e-06	3.2e-05	131.42	120.09
SHR 8	VEH	2000-03-16	2000-06-09	Treatment 2	367	29.9	13.52	47.98	24	0	24	5	1	0	MAP	0	No	137.3	4.19	143	130.7	140.4	3.1	143	131.8	134.1	2.42	139.6	130.7	141.16	1.52	133.95	2.31	7.2	6	19	11	13	137.25	4.38	0.9	63.89	76.53	56.86	0.0055	1.7e-06	0.00015	140.82	134.09
SHR 8	VEH	2000-03-16	2000-06-09	Treatment 2	367	29.9	13.52	120.98	24	0	24	5	1	0	MAP	0	No	140.5	3.04	145.6	134.7	142.5	2.15	145.6	138	138.5	2.36	143.5	134.7	142.95	1.6	138.42	2.17	4.53	6	19	11	13	140.5	2.89	2.63	54.67	57.7	47.16	0.0091	0.00053	0.0012	142.8	134.71
SHR 8	VEH	2000-03-16	2000-06-07	Recovery 1	368	24.4	17.5	72	24	0	24	5	1	0	MAP	0	No	119.3	2.97	124.7	110.6	120	2.79	124.7	115.1	118.6	3.09	122.7	110.6	119.7	2.31	110.58	0	9.12	7	8	23	1	119.32	0.35	23.49	2.24	39.34	0.73	0.99	0.017	0.93	119.82	118.79
SHR 8	VEH	2000-03-16	2000-06-14	Recovery 2	375	25.1	13.5	98	24	0	24	5	1	0	MAP	0	No	159	3.01	165.1	151.9	159.8	3.07	165.1	154.7	158.2	2.85	161.8	151.9	159.33	2.61	151.94	0	7.39	7	8	23	1	159.02	0.63	22.89	4.03	25.1	2.29	0.98	0.12	0.78	159.92	158.12
SHR 8	RIL	2000-03-16	2000-06-09	Control 2	367	29.9	13.52	47.98	24	0	24	5	1	0	MAP	0	No	137.3	4.19	143	130.7	140.4	3.1	143	131.8	134.1	2.42	139.6	130.7	141.16	1.52	133.95	2.31	7.2	6	19	11	13	137.25	4.38	0.9	63.89	76.53	56.86	0.0055	1.7e-06	0.00015	140.82	134.09
SHR 8	RIL	2000-03-16	2000-06-09	Control 2	367	29.9	13.52	120.98	24	0	24	5	1	0	MAP	0	No	140.5	3.04	145.6	134.7	142.5	2.15	145.6	138	138.5	2.36	143.5	134.7	142.95	1.6	138.42	2.17	4.53	6	19	11	13	140.5	2.89	2.63	54.67	57.7	47.16	0.0091	0.00053	0.0012	142.8	134.71
SHR 8	RIL	2000-03-16	2000-06-23	Treatment 1	360	20	16.5	74	24	0	24	5	1	0	MAP	0	No	121.3	5.27	134.8	113.3	119.4	3.09	128.1	116.4	123.1	6.42	134.8	113.3	127.9	4.35	119.08	3.13	8.81	17	35	6	18	121.29	4.89	15.34	57.86	54.66	44.9	0.0051	0.001	0.0019	128.36	116.26
SHR 8	RIL	2000-03-16	2000-06-30	Treatment 2	357	15.7	12.5	74	24	0	24	5	1	0	MAP	0	No	126.1	3.56	135.4	120.3	124.4	3.26	131.9	120.3	127.8	3.11	135.4	124.7	130.5	2.85	124.61	2.2	5.88	20	14	6	18	126.08	2.89	15.3	44.98	53.39	34.28	0.041	0.0014	0.012	130.31	122.86
SHR 8	RIL	2000-03-16	2000-07-07	Recovery 1	368	24.4	17.5	72	24	0	24	5	1	0	MAP	0	No	119.3	2.97	124.7	110.6	120	2.79	124.7	115.1	118.6	3.09	122.7	110.6	119.7	2.31	110.58	0	9.12	7	8	23	1	119.32	0.35	23.49	2.24	39.34	0.73	0.99	0.017	0.93	119.82	118.79
SHR 8	RIL	2000-03-16	2000-07-14	Recovery 2	375	25.1	13.5	98	24	0	24	5	1	0	MAP	0	No	159	3.01	165.1	151.9	159.8	3.07	165.1	154.7	158.2	2.85	161.8	151.9	159.33	2.61	151.94	0	7.39	7	8	23	1	159.02	0.63	22.89	4.03	25.1	2.29	0.98	0.12	0.78	159.92	158.12
SHR 8	PER	2000-03-16	2000-07-21	Control 1	379	22.8	13.5	71	24	0	24	5	1	0	MAP	0	No	149.2	4.37	156.7	140.3	152.2	2.94	156.7	146.4	146.1	3.34	151	140.3	152.21	2.82	146.15	3.2	6.06	7	19	12	12	149.18	3.87	2.81	50.57	50.24	40.92	0.018	0.0025	0.004	152.51	142.69
SHR 8	PER	2000-03-16	2000-06-20	Control 2	388	26.3	15.5	25	24	0	24	5	1	0	MAP	0	No	165.1	5.29	175.1	156.3	168.8	4.1	175.1	161.3	161.3	3.28	167.8	156.3	169.53	3.34	161.31	3.02	8.21	6	19	11	13	165.08	5.22	1.31	57.8	62.47	50.81	0.0051	0.00017	0.00058	169.98	158.61
SHR 8	PER	2000-03-16	2000-06-20	Control 2	388	26.3	15.5	25	24	0	24	5	1	0	MAP	0	No	165.1	5.29	175.1	156.3	168.8	4.1	175.1	161.3	161.3	3.28	167.8	156.3	169.53	3.34	161.31	3.02	8.21	6	19	11	13	165.08	5.22	1.31	57.8	62.47	50.81	0.0051	0.00017	0.00058	169.98	158.61
SHR 8	PER	2000-03-16	2000-08-18	Recovery 1	380	26.1	17.5	25	24	0	24	5	1	0	MAP	0	No	152.8	6.02	164.7	138.4	156.9	4.17	164.7	150.2	148.6	4.57	154	138.4	155.68	3.93	145.77	3.49	9.9	12	19	17	7	152.79	6.29	2.74	65.48	58.35	56.9	0.00098	0.00046	0.00015	157.72	143.18
SHR 8	PER	2000-03-16	2000-08-24	Recovery 2	393	25.1	12.5	24	24	0	24	5	1	0	MAP	0	No	138.3	5.24	151.6	129.2	141.7	4.46	151.6	135.8	135	3.66	142.4	129.2	142.4	4.21	135.42	3.48	6.98	5	19	10	14	138.33	4.81	1.05	44.11	45.03	43.98	0.046	0.0066	0.0023	144.38	128.99
SHR 10	VEH	2000-04-11	2000-05-12	Control 1	355	27.9	13.99	71.52	24	0	24	5	1	0	MAP	0	No	126.8	5.06	134.9	113.9	130.1	3.76	134.9	124.9	123.6	4.04	129.6	113.9	130.46	3.51	123.76	3.76	6.7	5.99	19.01	10.98	13.02	126.83	4.17	1.99	45.22	45.55	35.5	0.04	0.006	0.01	131.22	121.13
SHR 10	VEH	2000-04-11	2000-06-09	Treatment 2	343	30	13.53	120.97	24	0	24	5	1	0	MAP	0	No	145.8	6.19	154.8	136.5	151.2	2.15	154.8	147.1	140.3	3.23	146.3	136.5	151.24	2.06	140.31	3.09	10.93	7	19.01	11.99	12.01	145.78	7.53	1.81	82.95	81.23	76.8	2.3e-06	1.8e-07	2.2e-07	153.22	137.13
SHR 10	VEH	2000-04-11	2000-06-09	Treatment 2	343	30	13.53	47.97	24	0	24	5	1	0	MAP	0	No	141.7	5.49	149.3	131.3	145.8	3.06	149.3	138.5	137.7	4.24	146.8	131.3	146.41	2.04	137.73	3.91	8.68	5.99	19.01	10.99	13.01	141.71	5.4	1.68	62.87	64.76	50.12	0.0018	9e-05	0.00067	148.63	134.84
SHR 10	VEH	2000-04-11	2000-06-07	Recovery 1	354	23.3	17.5	72	24	0	24	5	1	0	MAP	0	No	123.2	4.88	131	112.7	125.1	4.85	131	112.9	121.2	4.23	126.2	112.7	124.1	3.86	113.19	0.27	10.91	6	8	22	2	123.19	3.27	22.43	33.31	39.9	23.39	0.16	0.015	0.061	127.72	120.75
SHR 10	VEH	2000-04-11	2000-06-14	Recovery 2	351	28.3	13.5	98	24	0	24	5	1	0	MAP	0	No	131.8	4.33	139.2	122.3	134.4	3.07	139.2	128.4	129.2	3.88	133.4	122.3	134.84	2.36	128.82	3.49	6.02	6	18	12	12	131.83	3.25	0.39	35.98	50.45	29.5	0.12	0.0024	0.025	135.48	129.09
SHR 10	RIL	2000-04-11	2000-06-09	Control 2	343	30	13.53	120.97	24	0	24	5	1	0	MAP	0	No	145.8	6.19	154.8	136.5	151.2	2.15	154.8	147.1	140.3	3.23	146.3	136.5	151.24	2.06	140.31	3.09	10.93	7	19.01	11.99	12.01	145.78	7.53	1.81	82.95	81.23	76.8	2.3e-06	1.8e-07	2.2e-07	153.22	137.13
SHR 10	RIL	2000-04-11	2000-06-09	Control 2	343	30	13.53	47.97	24	0	24	5	1	0	MAP	0	No	141.7	5.49	149.3	131.3	145.8	3.06	149.3	138.5	137.7	4.24	146.8	131.3	146.41	2.04	137.73	3.91	8.68	5.99	19.01	10.99	13.01	141.71	5.4	1.68	62.87	64.76	50.12	0.0018	9e-05	0.00067	148.63	134.84
SHR 10	RIL	2000-04-11	2000-06-23	Treatment 1	341	21.3	16.5	74	24	0	24	5	1	0	MAP	0	No	125.3	3.24	130.9	118.4	126.2	2.88	130.9	120.1	124.4	3.45	129.8	118.4	126.51	2.25	123.32	3.48	3.19	6	15	15	9	125.31	1.6	22.94	18.29	23.63	12.64	0.56	0.14	0.24	127.53	123.18
SHR 10	RIL	2000-04-11	2000-06-30	Treatment 2	345	16	12.5	74	24	0	24	5	1	0	MAP	0	No	126	3.77	132.9	117.5	126.7	3.79	132.9	117.9	125.3	3.78	130.2	117.5	126.67	2.98	118.21	0.26	8.46	6	8	22	2	125.97	0.56	23.53	10.4	40.19	1.15	0.83	0.015	0.89	128.04	123.9
SHR 10	RIL	2000-04-11	2000-07-07	Recovery 1	354	23.3	17.5	72	24	0	24	5	1	0	MAP	0	No	123.2	4.88	131	112.7	125.1	4.85	131	112.9	121.2	4.23	126.2	112.7	124.1	3.86	113.19	0.27	10.91	6	8	22	2	123.19	3.27	22.43	33.31	39.9	23.39	0.16	0.015	0.061	127.72	120.75
SHR 10	RIL	2000-04-11	2000-07-14	Recovery 2	351	28.3	13.5	98	24	0	24	5	1	0	MAP	0	No	131.8	4.33	139.2	122.3	134.4	3.07	139.2	128.4	129.2	3.88	133.4	122.3	134.84	2.36	128.82	3.49	6.02	6	18	12	12	131.83	3.25	0.39	35.98	50.45	29.5	0.12	0.0024	0.025	135.48	129.09
SHR 10	PER	2000-04-11	2000-06-20	Control 2	357	28	15.5	25	24	0	24	5	1	0	MAP	0	No	138.9	6.59	148.9	128.2	144.3	3.18	148.9	137.2	133.4	3.85	140.2	128.2	143.94	3.24	132.84	3.4	11.1	7	18	13	11	138.86	6.96	1	65.41	73.61	58.31	0.001	5.3e-06	0.0001	144.51	132.28
SHR 10	PER	2000-04-11	2000-08-04	Treatment 1	350	31.1	16.5	25	24	0	24	5	1	0	MAP	0	No	112.1	6.17	123.1	99.4	116	4.09	123.1	108	108.2	5.43	118.3	99.4	116.04	3.92	108.2	5.2	7.84	7	19	12	12	112.12	4.11	1.52	32.73	42.06	23.08	0.17	0.011	0.064	118.66	106.57
SHR 10	PER	2000-04-11	2000-08-04	Treatment 1	350	31.1	19.5	0	1	1	0	5	1	0	MAP	0	No			0	0			0	0			0	0						-12	0	12	12	0	0	0							0	0
SHR 10	PER	2000-04-11	2000-08-18	Recovery 1	348	25.9	17.5	25	24	0	24	5	1	0	MAP	0	No	122.2	6.77	133.1	109.1	126.4	5.86	133.1	116.8	118.1	4.81	124.6	109.1	127.31	5.01	117.96	4.44	9.35	6	19	11	13	122.25	5.92	1.88	53.92	49.43	39.98	0.01	0.003	0.0047	129.9	114.86
SHR 10	PER	2000-04-11	2000-08-24	Recovery 2	363	24.4	12.5	24	24	0	24	5	1	0	MAP	0	No	111.5	5.38	121	100.3	114.7	4.05	121	106.8	108.4	4.74	115.5	100.3	115.37	3.21	108.23	4.38	7.14	6	19	11	13	111.51	3.82	23.31	35.69	45.55	26.28	0.13	0.006	0.041	116.27	108.43
SHR 12	VEH	2000-04-12	2000-05-12	Control 1	312	34.7	13.99	71.51	24	0	24	5	1	0	MAP	0	No	134.1	5.21	142.8	124.5	137.5	3.82	142.8	130.3	130.8	4.19	138.4	124.5	137.27	3.61	130.46	4.03	6.81	6.98	18.01	12.97	11.03	134.15	4.48	1.78	46.45	44.27	38.61	0.033	0.0075	0.006	139.14	127.77
SHR 12	VEH	2000-04-12	2000-06-09	Treatment 2	337	33.4	13.51	121	24	0	24	5	1	0	MAP	0	No	152.3	3.97	159.3	144	154.2	3.14	159.3	148	150.3	3.82	155.3	144	154.14	2.67	147.74	2.34	6.4	12	19	17	7	152.28	3.77	4	57.01	56.05	46.79	0.0059	0.00077	0.0013	154.38	143.83
SHR 12	VEH	2000-04-12	2000-06-09	Treatment 2	337	33.4	13.51	47.99	24	0	24	5	1	0	MAP	0	No	148.7	4.77	161.2	140.4	151.1	4.62	161.2	143.2	146.2	3.65	152.5	140.4	150.57	3.94	143.98	2.51	6.59	12	19	17	7	148.66	4.04	3.33	45.78	41.15	37.36	0.037	0.013	0.0074	151.09	138.99
SHR 12	VEH	2000-04-12	2000-06-07	Recovery 1	346	23.7	17.5	72	24	0	24	5	1	0	MAP	0	No	131.6	3.05	137.3	126.9	131.9	3.08	136.3	127.6	131.3	3.13	137.3	126.9	133.53	2.46	130.44	2.66	3.09	2	17	9	15	131.6	1.1	22.04	15.3	25.01	6.83	0.66	0.12	0.48	133.9	130.52
SHR 12	VEH	2000-04-12	2000-06-14	Recovery 2	342	29.6	13.5	98	24	0	24	5	1	0	MAP	0	No	139.7	3.51	147	134.4	139.4	4.03	147	134.4	140.1	3.04	145.3	135.9	140.86	3.17	136.31	1.25	4.55	2	8	18	6	139.73	0.83	17.13	9.46	32.93	2.94	0.86	0.042	0.73	141.28	137.79
SHR 12	RIL	2000-04-12	2000-06-09	Control 2	337	33.4	13.51	121	24	0	24	5	1	0	MAP	0	No	152.3	3.97	159.3	144	154.2	3.14	159.3	148	150.3	3.82	155.3	144	154.14	2.67	147.74	2.34	6.4	12	19	17	7	152.28	3.77	4	57.01	56.05	46.79	0.0059	0.00077	0.0013	154.38	143.83
SHR 12	RIL	2000-04-12	2000-06-09	Control 2	337	33.4	13.51	47.99	24	0	24	5	1	0	MAP	0	No	148.7	4.77	161.2	140.4	151.1	4.62	161.2	143.2	146.2	3.65	152.5	140.4	150.57	3.94	143.98	2.51	6.59	12	19	17	7	148.66	4.04	3.33	45.78	41.15	37.36	0.037	0.013	0.0074	151.09	138.99
SHR 12	RIL	2000-04-12	2000-06-23	Treatment 1	338	22.6	16.5	74	24	0	24	5	1	0	MAP	0	No	136.9	2.91	142.8	131.8	137.6	2.8	141.3	132.2	136.3	2.99	142.8	131.8	137.38	2.53	132.01	0.21	5.37	6	8	22	2	136.93	0.69	22.72	7.51	27.23	2.96	0.91	0.089	0.73	138.16	135.73
SHR 12	RIL	2000-04-12	2000-06-30	Treatment 2	336	19.7	12.5	74	24	0	24	5	1	0	MAP	0	No	140.5	3.56	150.2	134.5	140.1	3.47	147.1	134.5	141	3.74	150.2	136.7	147.85	2.34	139.87	2.73	7.97	10	32	2	22	140.54	2.11	7.3	22.45	40.07	18.35	0.42	0.015	0.12	148.93	139.53
SHR 12	RIL	2000-04-12	2000-07-07	Recovery 1	346	23.7	17.5	72	24	0	24	5	1	0	MAP	0	No	131.6	3.05	137.3	126.9	131.9	3.08	136.3	127.6	131.3	3.13	137.3	126.9	133.53	2.46	130.44	2.66	3.09	2	17	9	15	131.6	1.1	22.04	15.3	25.01	6.83	0.66	0.12	0.48	133.9	130.52
SHR 12	RIL	2000-04-12	2000-07-14	Recovery 2	342	29.6	13.5	98	24	0	24	5	1	0	MAP	0	No	139.7	3.51	147	134.4	139.4	4.03	147	134.4	140.1	3.04	145.3	135.9	140.86	3.17	136.31	1.25	4.55	2	8	18	6	139.73	0.83	17.13	9.46	32.93	2.94	0.86	0.042	0.73	141.28	137.79
SHR 12	PER	2000-04-12	2000-06-20	Control 2	357	29.3	15.5	25	24	0	24	5	1	0	MAP	0	No	145.3	6.21	156.5	134.2	146	7.89	156.5	134.2	144.5	4.13	152.4	136.6	156.54	0	144.77	5.73	11.77	6	29	1	23	145.26	2.06	2.92	7.36	14.97	5.73	0.91	0.34	0.54	147.55	142.43
SHR 12	PER	2000-04-12	2000-08-18	Recovery 1	348	28.6	17.5	25	24	0	24	5	1	0	MAP	0	No	133.8	5.69	144.7	124.3	137.6	4.92	144.7	130.3	130	3.52	134.4	124.3	138.28	4.35	130.07	3.24	8.21	6	19	11	13	133.83	5.28	2.1	58.8	53.81	44.91	0.0042	0.0012	0.0019	139.63	126.09
SHR 12	PER	2000-04-12	2000-08-24	Recovery 2	355	29.1	12.5	24	24	0	24	5	1	0	MAP	0	No	116.3	5.35	126.2	103.8	118.8	5.38	126.2	109.4	113.7	4.06	121.7	103.8	121.01	3.94	114.34	4.4	6.67	2	19	7	17	116.28	3.03	0.13	21.4	33.51	16.79	0.46	0.039	0.15	121.47	113.67
SHR 54	RIL	2001-03-06	2001-03-16	Control 1	267	32.9	12.5	71	24	0	24	5	1	0	MAP	0	No	130.2	5.06	139	123	134.5	3.15	139	128.7	125.9	1.72	129.3	123	134.49	3.02	125.86	1.65	8.63	7	19	12	12	130.17	5.94	2.51	78.09	75.88	71.81	2.1e-05	2.2e-06	1.7e-06	137.17	125.17
SHR 54	RIL	2001-03-06	2001-03-23	Control 2	287	34	10.5	74	24	0	24	5	1	0	MAP	0	No	134.7	5.36	143.5	126.4	138.9	3.06	143.5	133.9	130.4	3.3	138.9	126.4	138.92	2.93	130.4	3.16	8.53	7	19	12	12	134.66	5.97	2.16	71.15	66.15	64.93	0.00022	6.1e-05	1.7e-05	141.93	130.23
SHR 54	RIL	2001-05-06	2001-04-06	Treatment 1	311		11.5	72	24	0	24	5	1	0	MAP	0	No	151.7	1.87	155.3	148.5	152.6	2	155.3	148.5	150.8	1.24	152.5	148.5	153.41	1.24	150.79	1.4	2.62	7	23	8	16	151.66	1.18	3.09	31.17	45.47	20.72	0.2	0.0061	0.087	153.9	150.46
SHR 54	RIL	2001-07-06	2001-04-12	Treatment 2	331	23.6	15.5	93	24	0	24	5	1	0	MAP	0	No	128.3	3.66	136.9	121.9	130.9	2.79	136.9	127.2	125.6	2.14	128.5	121.9	130.92	2.67	125.58	2.05	5.34	7	19	12	12	128.25	3.46	3.12	60.04	55.7	46.64	0.0033	0.00083	0.0014	135.17	125.43
SHR 55	VEH	2002-01-06	2001-03-16	Control 1	280	32	10.5	74	24	0	24	5	1	0	MAP	0	No	129.1	5.27	137.6	117.9	132.9	3.6	137.6	125.1	125.2	3.52	131.7	117.9	132.94	3.45	125.19	3.37	7.75	7	19	12	12	129.07	5.05	1.24	57.38	56.34	47.95	0.0055	0.00072	0.0011	134.62	122.49
SHR 55	VEH	2002-03-06	2001-03-23	Control 2	297	33	11.5	72	24	0	24	5	1	0	MAP	0	No	148.7	3.88	155.3	142.9	151.9	2.46	155.3	148.1	145.4	1.67	148.3	142.9	151.9	2.36	145.45	1.6	6.45	7	19	12	12	148.67	4.04	0.92	66.95	71.98	56.43	0.00068	9.5e-06	0.00016	152.61	144.15
SHR 55	VEH	2002-05-06	2001-04-06	Treatment 1	325		11.5	72	24	0	24	5	1	0	MAP	0	No	148.7	3.88	155.3	142.9	151.9	2.46	155.3	148.1	145.4	1.67	148.3	142.9	151.9	2.36	145.45	1.6	6.45	7	19	12	12	148.67	4.04	0.92	66.95	71.98	56.43	0.00068	9.5e-06	0.00016	152.61	144.15
SHR 55	VEH	2002-07-06	2001-04-12	Treatment 2	350	24.1	15.5	93	24	0	24	5	1	0	MAP	0	No	123	6.33	134.6	114.3	128.3	4.04	134.6	122.1	117.7	2.5	121.5	114.3	128.72	3.7	118.08	2.71	10.64	6	19	11	13	122.96	7.1	1.54	71.34	73.28	65.8	0.00021	6e-06	1.3e-05	130.33	116.93
SHR 57	PER	2001-03-07	2001-03-16	Control 1	286	31.6	12.5	71	24	0	24	5	1	0	MAP	0	No	127.5	5.58	139.8	118.7	130.1	6.65	139.8	118.7	124.9	2.4	128.6	119	134.78	3.16	124.5	2.67	10.29	7	24	7	17	127.5	5.17	4.47	59.03	73.31	44.91	0.004	5.9e-06	0.0019	135.67	122
SHR 57	PER	2001-03-07	2001-03-23	Control 2	302	39	10.5	74	24	0	24	5	1	0	MAP	0	No	126.3	4.5	134.8	119.6	129.7	3.71	134.8	119.6	122.9	1.85	127.1	120.5	130.95	1.98	123.56	2.87	7.38	7	22	9	15	126.33	4.67	2.56	65.55	65.87	56.17	0.00097	6.6e-05	0.00017	132.9	122.18
SHR 57	PER	2001-03-07	2001-04-06	Treatment 1	329		13.5	70	24	0	24	5	1	0	MAP	0	No	130.2	1.95	134.2	125.6	131.2	1.79	134.2	127.7	129.3	1.68	131.6	125.6	133.07	0.7	129.64	1.53	3.42	7	27	4	20	130.21	0.92	2.09	30.03	44.56	11.57	0.23	0.0071	0.27	131.93	128.6
SHR 57	PER	2001-03-07	2001-04-12	Treatment 2	358	38.1	15.5	93	24	0	24	5	1	0	MAP	0	No	100.5	2.09	105	97.4	101.2	2.19	105	97.8	99.9	1.84	104.1	97.4	103.69	1.69	99.91	1.44	3.78	8	28	4	20	100.54	1.37	4.29	29.48	47.44	22.48	0.24	0.0043	0.069	105.05	99.76
SHR 58	PER	2001-03-09	2001-03-16	Control 1	283	39.3	12.5	71	24	0	24	5	1	0	MAP	0	No	129.1	5.37	137.8	121.6	133.5	3.54	137.8	124.9	124.6	2.07	128.7	121.6	134.93	1.94	125.56	3.02	9.36	7	22	9	15	129.07	5.46	1.97	68.57	74.25	53.91	0.00045	4.1e-06	0.00029	136.33	124.09
SHR 58	PER	2001-03-09	2001-03-23	Control 2	288	48.5	10.5	74	24	0	24	5	1	0	MAP	0	No	125.4	3.21	131.4	119.5	127.3	2.66	131.4	122.3	123.4	2.45	128.1	119.5	128.32	1.91	123.89	2.54	4.43	6	22	8	16	125.37	2.53	2.53	41.54	44.08	32.44	0.064	0.0077	0.016	130.16	123.53
SHR 58	PER	2001-03-09	2001-04-06	Treatment 1	303		13.5	70	24	0	24	5	1	0	MAP	0	No	128.6	2.45	133.4	124.5	130.1	2.41	133.4	124.5	127.1	1.32	129.6	124.8	130.95	1.31	127.23	1.73	3.72	7	22	9	15	128.63	2.44	3.41	53.87	56.35	51.64	0.01	0.00072	0.00049	131.69	126.81
SHR 58	PER	2001-03-09	2001-04-12	Treatment 2	328	37.1	15.5	93	24	0	24	5	1	0	MAP	0	No	100.6	3.48	109.9	95.7	102.4	3.26	109.9	97.8	98.9	2.87	103.4	95.7	102.77	2.67	97.67	1.67	5.09	13	23	14	10	100.64	3.68	4.75	58.67	54.2	58.16	0.0043	0.0011	0.00011	104.34	94.47
[truncated: 19 more columns]

## Sheet: Variable definitions
1	FileName	The data file name
2	Pat_Name	Patient name
3	PIN	patient identification number
4	St_Date	Date of Ambulatory blood pressure measurements
5	Scan_St	Time of Start of ABPM recording
6	Scan_End	Time at the end of ABPM recording
7	T_Asleep	Time patient went to sleep (decimal time)
8	T_Awake	Time patient awake
9	TSt_Nght	Program setting for time of nightfall
10	TSt_Day	program setting for beginning of daytime
11	N_Orig	Number of original data points
12	N_Reject	Number of data limit rejected points
13	N_DelFit	Number of data points deleted by fitting process
14	N_Fitted	Number of data points used for fitting
15	SD_Filtr	Program setting of standard deviation rejection limit
16	MM_Filtr	Number of points included in the moving mean Filter
17	Function	Program equation used, 0=standard setting, 1 = equation suggested by J Ricketts
18	TRej_St	Amount of time eliminated at the beginning
19	TRej_End	Amount of decimal time rejected at the end of recording
20	Var_Name	variable name
21	Rej_VHL	Variable High limit used to reject data
22	Rej_VLL	Variable Low limit used to reject data
23	Rej_VChL	Variable change from point to point limit used to reject data
24	Rej_PPHL	Pulse pressure High limit used to reject data
25	Rej_PPLL	Pulse pressure low limit used to reject data
26	Rej_PPCh	Pulse pressure point to point limit used to reject data
27	LimN_Ngt	Value considered as "normal" during the night
28	LimN_Day	Value considered as "normal" during the day
29	N_Corr	number of corrected data points
30	Mean_Tot	Average of all data fitted
31	Min_Tot	Minimum Value of all data fitted
32	Max_Tot	Maximum Value of all data fitted
33	SD_Tot	Standard deviation of all data fitted
34	MeanNght	Average of all night data fitted
35	Min_Nght	Minimum Value of all night data fitted
36	Max_Nght	Maximum Value of all night data fitted
37	SD_Nght	Standard deviation of all night data fitted
38	Mean_Day	Average of all day data fitted
39	Min_Day	Minimum Value of all day data fitted
40	Max_Day	Maximum Value of all day data fitted
41	SD_Day	Standard deviation of all day data fitted
42	Mean_Asl	Average of all asleep data fitted
43	Min_Asl	Minimum Value of all asleep data fitted
44	Max_Asl	Maximum Value of all asleep data fitted
45	SD_Asl	Standard deviation of all asleep data fitted
46	Mean_Awk	Average of all awake data fitted
47	Min_Awk	Minimum Value of all awake data fitted
48	Max_Awk	Maximum Value of all awake data fitted
49	SD_Awk	Standard deviation of all awake data fitted
50	HCt_Tot	% of all data points exceeding normal limit
51	HCt_Ngt	% of night data points exceeding normal limit
52	HCt_Day	% of day data points exceeding normal limit
53	HCt_Asl	% of asleep data points exceeding normal limit
54	HCt_Awk	% of awake data points exceeding normal limit
55	HT_Tot	% of time all data exceeds normal limit
56	HT_Nght	% of time night data exceeds normal limit
57	HT_Day	% of time day data exceeds normal limit
58	HT_Asl	% of time asleep data exceeds normal limit
59	HT_Awk	% of time awake data exceeds normal limit
60	SqMnDay	Square Fit Mean value upper plateau
61	SqSDDay	Square Fit standard deviation value upper plateau
62	SqMnNght	Square Fit Mean value lower plateau
63	SqSDNght	Square Fit standard deviation value lower plateau
64	Sq_Range	Square Fit Mean difference between upper and lower plateau (range)
65	Sq_T_LD	Square Fit Time of change between upper to lower plateau
66	Sq_T_DL	Square Fit Time of change between lower to upper plateau
67	Sq_Ltime	Square Fit duration of upper plateau
68	Sq_Dtime	Square Fit duration of lower plateau
69	MESOR	Cosinor fit, mesor (average value)
70	Amplt	Cosinor fit, amplitude (difference between high and low points of fitted curve )
71	Acroph	Cosinor fit, time of maximum point of the cosinor curve
72	Light_Pl	Double logistic fit, upper plateau
73	Dark_Pl	Double logistic fit, lower plateau
74	Range	Double logistic fit, difference between upper and lower plateau
75	Time_LD	Double logistic fit, mid time of change from upper to lower plateau
76	Time_DL	Double logistic fit, mid time of change from lower to upper plateau
77	Dark_T	Double logistic fit, duration of upper period (hrs)
78	Light_T	Double logistic fit, duration of lower period (hrs)
79	Rate_LD	Double logistic fit, rate of change from upper to lower plateau (variable/hr)
80	Rate_DL	Double logistic fit, rate of change from lower to upper plateau (variable/hr)
81	P3_h_rec	Double logistic fit, curvature parameter indicating range independent rate of change from upper to lower plateau (1/hr)
82	P5_h_rec	Double logistic fit, curvature parameter indicating range independent rate of change from lower to upper plateau (1/hr)
83	Fit_Sig	Double logistic fit, % of variance explained by the model
84	Fit_Sqr	Square fit, % of variance explained by the model
85	Fit_Cos	Cosinor fit, % of variance explained by the model
86	Prob_Sig	Probability that double logistic model has rejected the null hypothesis
87	Prob_Sqr	Probability that square model has rejected the null hypothesis
88	Prob_Cos	Probability that cosinor model has rejected the null hypothesis
89	SS_Rg_Sg	Sums of squares for the double logistic model
